# Supplementary material for: Moonlighting Proteins: Some Hypotheses on the Structural Origin of Their Multifunctionality
Source: Int J Mol Sci. 2025 Oct 24;26(21):10375. doi: 10.3390/ijms262110375 (PMC12607968; doi:10.3390/ijms262110375)
Supplement: Supplementary file 1 [file ijms-26-10375-s001.zip]

Archive with 1 entries (1 files):
- ijms-3868321-supplementary.pdf
